# Supplementary material for: The Activation of the Microglial NLRP3 Inflammasome Is Involved in Tuberous Sclerosis Complex-Related Neuroinflammation
Source: Int J Mol Sci. 2025 Jul 26;26(15):7244. doi: 10.3390/ijms26157244 (PMC12346552; doi:10.3390/ijms26157244)
Supplement: Supplementary file 1 [file ijms-26-07244-s001.zip]

Archive with 1 entries (1 files):
- ijms-3596810-supplementary.xlsx
