# Supplementary material for: The Activation of the Microglial NLRP3 Inflammasome Is Involved in Tuberous Sclerosis Complex-Related Neuroinflammation
Source: Int J Mol Sci. 2025 Jul 26;26(15):7244. doi: 10.3390/ijms26157244 (PMC12346552; doi:10.3390/ijms26157244)
Supplement: Supplementary file 1 [file ijms-26-07244-s001.zip › ijms-3596810-supplementary.xlsx]

## Sheet: Supplementary Table S1
Microglia gene set
TREM2
CSF1R
NRROS
TYROBP
TNF
CX3CR1
APP
TGFB1
PTGS2
NOS2
IL1B
ITGAM
CCL2
SNCA
IL6
AIF1
IFNG
MAPK14
CXCL10
TLR4
CCR5
TSPO
CD40
P2RX4
APOE
SOD1
CCL5
AGER
CSF1
TLR2
CD4
BDNF
CYBB
CXCR4
CCL3
MAPK1
CCL4
P2RY12
GRN
PIK3CG
IL10
TMEM119
CCR3
P2RX7
CD68
PLCG2
GFAP
SYK
IFNB1
MAPT
MAPK8
MMP3
NFKB1
SPP1
CXCL8
IL18
ITGB2
C3
PIK3CB
TLR3
VAV1
TAFA3
CNR2
ITGAX
MMP9
C1QA
CD33
CX3CL1
PTPN6
PIK3CA
CXCL16
GDNF
MMP12
HCK
SIGLEC11
SPI1
LRRK2
CD163
IDO1
TREM1
ANXA1
NLRP3
CLU
STAT3
NCF2
PIK3R1
HMOX1
PRNP
VIP
ABCA7
CD36
IL16
STAT5A
PSEN1
HMGB1
CD14
ABCC4
CASP3
RPS6KA1
SLC1A3
PYCARD
IL23A
TAT
IL4
IL1A
CSF2
ICAM1
NFKBIA
IRF3
IL3
JUN
STAT1
NGF
TUG1
LGALS3
AKT1
SCARB1
RAC1
IDE
RELA
CXCL12
TGFBR1
C1QC
ERVW-1
CXCR3
PLD4
CASP1
GPX1
MAPK10
ADCYAP1
SLC1A2
JMJD6
TSPAN2
NCKAP1L
GLS
MMP14
MBP
MSR1
FPR2
SYT11
CXCR2
CD40LG
PTGER2
PTGS1
ITIH4
GBA1
LYN
SOCS3
VIM
CNR1
HTT
ADAM17
FASLG
ICAM5
NTF3
PIK3CD
CEBPB
CST3
RHOA
MMP11
OPRK1
CCL7
PIK3R2
PIK3C3
PIK3C2A
IL13RA1
SIGLEC16
FGF2
S100B
MAPK3
IL34
CCL21
CCL11
CTSB
S100A9
MMP2
BIN1
CASP8
ATPSCKMT
TLR9
CD200
PTPRC
NCF1
NFE2L2
MMP1
CCR2
C5AR1
SORT1
OPRM1
TNFRSF1B
IL10RA
PTPN11
NOS1
ABCC1
JAK2
KCNA3
NR3C1
EPO
TIMP1
TH
CTSL
SPHK1
RELB
IL15
CD200R1
C9orf72
NUDT6
GJD2
EP300
HSPA5
TP53
ALOX5
NRG1
NOS3
BMP6
CCR7
KCNH2
VGF
LCN2
LRP1
CXCR1
IL1R1
PLAU
CD80
TNR
CCNT1
IKBKB
NOX4
CD86
PLAUR
CRH
CAT
CD47
CCR8
IGF1
CCL17
IL1RN
ABCB1
CHRNA7
C1QB
TARDBP
NPC1
MMP7
DUSP1
IL12B
TGFB2
FYN
HLA-G
COX5A
KCNN4
MBL2
GPNMB
F2RL1
IFNA1
IL17A
CLIC1
COP1
MST1
ADAM10
CXCR5
OLFML3
TNFAIP3
PPARG
KYNU
IL2
CD274
DPYD
RAC2
LAT
NCF4
CYBA
SH2B3
RAC3
SLC7A7
TCIRG1
KCNE3
MAF
PIK3R3
SLC1A5
ARPC1B
HCLS1
NPC2
RUNX3
CD37
CD84
LOXL3
SIGLEC7
VAV2
VAV3
CAPG
ELF4
FCER1G
FCGR1A
CREB3L2
HLX
PLEK
ZFP36L2
APBB1IP
LYL1
SAMSN1
ADAP2
GAL3ST4
PPP1R18
RGS1
BIN2
IGSF6
RNASE6
GIMAP2
RBM47
FKBP15
LHFPL2
TMEM106A
CYTL1
PIK3R6
SFT2D2
GAPT
LGALS9C
SYP
CD59
MMP13
MAP1LC3A
FOS
GJB1
IL12RB1
LPAR2
SGCB
TRPV1
P2RY6
IRF1
CANT1
BACE1
ENTPD5
HLA-E
AARS2
ABCD1
AIMP1
EDN1
EPOR
TACR1
IL37
ADCY10
MYD88
KITLG
SOCS1
SLC8A1
TIMP3
RTN4R
HSPD1
SIRT1
KLK6
TIMP2
IDH1
CREB1
NF1
YY1
CFB
MPO
PDCD1
LILRB2
GRM5
TNFRSF9
TRPM2
TBK1
TRAF6
F2
CNP
RPS27A
EBAG9
CRYAB
NR4A2
TFEB
TYK2
EPHA4
TLR7
CEBPA
ADRB2
HLA-DRB1
PTK2B
CXCR6
TFRC
SRF
MRC1
EXTL3
ST3GAL2
FEM1A
DAGLB
REG3G
WARS1
MELTF
JAK3
PRKCA
STAT6
ROCK2
HLA-DRA
TLR1
SRR
AXL
CNTF
GJC1
CGAS
MERTK
LPAR1
MOG
ADORA3
CCL20
SLC2A5
ZC3H12A
NTRK2
HAVCR2
RTN4
CIITA
NTN1
MFGE8
MARCO
CARD16
FPR1
APOA1
TNFRSF10B
LTF
INPP5D
ALOX5AP
LIF
SAMHD1
GHRL
CCL8
ERBB4
DOCK2
TRIM27
AQP4
CTSE
PHYH
TPSAB1
PDCD10
IL2RB
CAV1
GLUL
PARK7
XDH
CYSLTR2
MAPKAPK2
VCAM1
CHIT1
BLVRB
IL6R
LAMP1
USP18
EZH2
NRP2
IGFBP2
OXT
CCL1
GLG1
MAP3K7
ALB
TGM2
CCN2
C4A
OPTN
OSM
PTPN3
SERPINB2
DUSP19
DNAH8
FGFR2
IGF2
CSTB
CDKN3
PELI1
PIK3IP1
CHRFAM7A
WNT1
SLC11A1
ABCG4
TERT
GCH1
IRAK3
GAS1
TREX1
ELAVL1
KLRK1
CKLF
HEXB
PTK2
CD74
IL13
TAB1
GLRX
CHGA
STAT5B
TYRP1
NR3C2
SIGMAR1
KDM6B
CCR4
LGMN
RUNX1T1
EDN2
SEC24B
STK40
TMSB10
KCNMB3
GPR15
HDAC2
TF
HSPG2
BECN1
HEXA
GAL
SOCS2
SLC6A3
PPARA
FGFR1
FGFR3
BRCA1
ADCY1
CD46
HTRA1
CCR6
CLOCK
GRPR
LGALS3BP
TBCB
VSIR
AZU1
NCKAP1
NCR1
PLAT
ARG1
LIFR
CD69
NTS
MPP1
BTK
GCK
MAP3K1
ESR2
STK4
TRPV4
ADCY6
DLG4
MYCN
ADCY3
PTGER4
TDO2
PTGDS
ADCY2
ADCY7
CFLAR
DAO
IL23R
SIK2
ABCC5
ADCY8
ADCY9
CRHR1
DAXX
EFNA3
IL7
PDIA3
ADCY4
EFNA4
LPAR3
QKI
H2BC21
MARVELD2
PTMS
PHLDA1
RPS6KA3
HGF
IL2RA
STK11
WNT5A
LEPR
PRKAA2
CD44
TAB2
F2R
LEP
TGIF1
CRHR2
IGFBP6
IL12RB2
LGALS1
TFAM
ARHGEF7
BPTF
HAS2
LCP1
SLC8A3
BMAL1
MAP1LC3B
SLC8A2
RAB8A
TAC1
ZBP1
C1QTNF3
MTF2
TRIM45
ABCA5
HERPUD1
NES
ABL1
POMC
USF1
FGFR4
CAPN1
ROCK1
CHAT
DCN
ENO1
ESRRB
MSN
NCOA3
NOG
RYR2
SOD2
APOB
EDN3
KCNA2
MAPK11
IL1RAP
APOA2
CISH
FUS
MMP10
SLC22A2
GH1
NLK
OAS1
SOAT1
TNFRSF4
APCS
PLS3
RYR3
CEBPD
SERPINB3
SPN
UNC5B
SCGB2A2
MTERF1
RNF11
NRN1L
LAG3
PHB1
FLT1
IFNAR2
RYR1
MAPK7
ALOX15
ANK1
BCL2L11
LINGO1
RNASET2
CD9
IRF9
RPS6
ASCL1
KIDINS220
AGRP
AKT1S1
C1QTNF1
MAVS
GPBAR1
OPTC
TNFRSF19
CCN4
USP33
FTMT
GLRX2
SLC37A2
TNFSF9
SOCS4
SOCS7
IGKV2D-29
NLRP1
NAGLU
S100A8
ANPEP
EIF2AK3
STXBP1
IRF7
TRAF3
PRKAA1
PROM1
DNM3
PMP2
PPBP
CAVIN1
MAP3K6
F2RL2
SST
PQBP1
MOK
NOTCH3
HTRA2
CYCS
STING1
FAS
RIPK1
NGFR
MOBP
PALD1
ACOD1
PRKN
TUBB3
IL33
MCOLN2
TNFSF10
FTL
TRIM21
MIP
PVALB
TMSB4X
USP42
TNFAIP8L2
CGB5
PIEZO1
NTRK3
ADORA2A
CRP
IL1RAPL2
VEGFA
OPRD1
BRAF
HIF1A
CXCL1
FOXO1
F13A1
IL18R1
SERPINA3
PTGER1
NDP
VPS54
EGFR
NTRK1
SLC9A1
PPARGC1A
CORO1A
ZNF175
MRGPRX1
STEEP1
ITGAL
IL27
ABI3
HFE
AARS1
ALG14
CASP9
GRK2
FEN1
P2RY1
CCR1
FEZ1
GRIN1
ANXA2
ARSA
GPR17
CD93
NR2C2
CTSA
POLD1
IRF8
EIF2B4
EIF2B5
EIF2B3
TMEM106B
ZNF23
FOXO3
PLA2G4A
CHI3L1
RGS10
ADGRB1
NFKB2
TJP1
TLR6
CCL18
SP1
APOD
MIF
FCGR3A
GPR55
MTOR
MMP19
S1PR1
PLP1
PTGES2
ADA2
PTGES
COLEC12
MX1
SIRPB1
TAAR1
ECRG4
DCX
ATG13
CXCL2
PRKCZ
MPIG6B
HSPA8
MST1R
PINK1
TNFRSF12A
TAX1BP1
CDK5
BAX
GJA1
PDE4A
C3AR1
MAP2
INS
IL1R2
TNFRSF10A
GAP43
HSPB1
FTH1
ICAM2
AREG
P2RX2
OLIG2
RET
PRKACA
SERPINE1
ITGA4
IL4R
ATP6AP2
CR1
CMKLR1
PNOC
AKT3
AKT2
PARP1
OLR1
MAP2K1
MAP2K2
CTNNB1
MME
NR1H2
MKI67
IL27RA
CCL22
DCD
PRKCD
ABCA1
CSF3R
GLP1R
SIRPA
P2RY2
S1PR2
APLNR
F11R
PTX3
GPR18
S100A12
DBH
XIAP
PAK1
CDKN1A
CTH
ABCG2
BIRC2
BIRC3
LHCGR
HLA-A
NR2F1
SLC16A2
TNFRSF10D
RSAD2
TNFRSF10C
CST7
ECE2
NAIP
RRAGA
XCL1
GPR137B
GPR137
GPR137C
JAK1
CTSD
LDHA
CHUK
CP
KEAP1
BRD4
CD8A
CFH
CDK9
LDHB
SYN1
EPRS1
HTR2B
LDHC
WDR26
GABPA
LDHD
MARCKS
GPR65
IL1F10
ERGIC2
OTUD7B
H4C14
LCK
CDC42
COL1A1
PDPK1
COL1A2
GP6
PIK3R5
RHOB
LCP2
PDPN
RHOG
CLEC1B
GRIN2A
GRIN2B
PTEN
EGF
SRC
HDAC3
ATF6
GRIN2D
INPPL1
MAPK9
VWF
ADAMTS13
DUSP6
MDH2
NFATC1
PIK3C2B
P2RX3
RCOR1
SLC7A1
PIK3C2G
CTRL
FOXD3
TTF2
GINS2
P2RY4
PLG
ANXA5
ROS1
PXN
PREP
TIRAP
CD300LF
TNFRSF1A
ATM
AGTR1
ELANE
GLUD1
SQSTM1
HDAC9
NCAM1
ACTA2
HSF1
PSAP
UBE2I
CASP4
GHSR
IGF2R
PRDX2
PRDX6
CD34
AHSG
CTSZ
ENPP2
OCLN
PDYN
POLR1C
SLC7A11
ADAMTS4
CD209
MDK
AP2B1
CALB1
CFP
FGF14
HSPA4
RPE
ADAMTSL1
CHGB
GRIN3B
PIAS3
CLDN5
GMFB
MRC2
NBR1
NMI
TOMM40
SPARCL1
TNFSF12
IFI35
RFX1
SUCNR1
GRIN3A
APLN
MFSD8
GRINA
ARMS2
IRAK1
BAG3
BCL11B
CREBBP
CALR
TGFBR2
IL6ST
AGT
DDC
GSR
IRAK4
PRKCE
SLC12A5
WT1
MMP8
NOD2
RIGI
CD22
REL
SEMA3A
YWHAH
GRIN2C
S1PR3
DPEP1
FERMT3
GALC
GRM2
GRM3
NEFL
PTGES3
ULK1
AGTR2
CBR1
CHMP4B
DAB2
SEMA7A
SNCB
IFI16
TRIM37
UBQLN1
OSTM1
PPA1
CRHBP
PITPNM3
SMN1
CLEC12A
NSFL1C
CCRL2
PSMF1
MARCKSL1
ORM2
RETREG1
CD55
EGR1
SLCO2B1
EPHB2
CBS
ATP1A3
CDKN1B
FCGR2B
KCNMA1
LIMK1
PIKFYVE
PRKACB
APAF1
MAP2K4
SLC18A2
ARHGDIA
ATRX
BID
BIRC5
DDIT3
EPHA3
EZR
GRB2
IGFBP3
PTGDR
ATP2A3
CNTNAP2
GNPAT
IDUA
PRKACG
SERPINF1
AKR1A1
CCNA2
HBEGF
PGRMC1
TFE3
TNFSF13B
BCAR1
CALCA
DISC1
EIF2AK1
GAS6
HMMR
KIF1B
NUMA1
PICALM
TICAM1
TRADD
ACP2
ADGRG1
ARSG
CCS
GDF15
MYOCD
NOX1
RGMA
ALDH9A1
CLEC3B
HTR6
IFITM3
KCNV2
NFYA
TNFRSF6B
WASF2
AKR7A2
CYFIP1
GALR2
MSI1
OGN
SLC30A1
CLASP2
LGALS9
NLRX1
RARRES2
SLC2A8
CCL26
CHST2
DEFB1
FGF21
NSUN4
SCG2
SESN3
SLC2A12
HECW1
CCL13
CD24
HMCES
RTP4
DIPK1C
CASP7
NEDD4
PLA2G6
PSMB9
TNIK
SUV39H1
ABCG1
PHB2
MEGF10
RAP2A
SCRG1
ADIPOQ
HTR2A
VHL
DDR1
HSPA1A
ADGRE5
MCOLN1
GSK3B
EIF2AK2
NCSTN
FAAH
FGB
SMAD6
ITGB3
TNC
USP7
PSEN2
FGF1
MEF2C
BCS1L
MPZ
UBE2D1
ICAM3
MAOB
RBX1
SLCO2A1
VTN
LTA
RCAN1
KIAA1549
USP29
MDM2
KRAS
SMAD3
ACE
CDH2
ZAP70
PCNA
RAD51
BCHE
HDAC1
KDM1A
PPP2CA
SCN5A
CTLA4
CYP19A1
MAP3K5
C1S
CD28
GATA6
GUSB
ITCH
KDM6A
PRKAB1
RDX
RHO
TSC1
ABCB11
COL18A1
CR2
GATA1
PEBP1
RASGRP1
STAT4
TCF7L2
CTSS
DYNC1H1
MARK2
MYH10
SERPINF2
SLIT2
ADM
EIF2S1
FBXW11
MAP3K14
PPP2CB
RELN
CHMP2B
HAX1
PTGFR
TRAP1
APLP2
CBX5
KIF1A
KLK8
LRPPRC
NDUFS4
SP3
TAC3
UBE3C
APLP1
ATP8A1
DYNC1I2
IL11
JUNB
KIF1C
SERPINE2
TSPAN12
DYNC1I1
IAPP
KISS1
PARL
PLAG1
RAB1A
TSC22D1
C5AR2
CAMP
DYNC1LI2
IL32
H1-1
PEAR1
SIGLEC9
ERP29
MS4A6A
MZF1
DEFB4A
TRANK1
KIR2DS2
IGF1R
CCND1
PDGFRB
IDH2
CASR
PRKCG
ASS1
B2M
MGMT
VDR
ABCA3
C5
ENO2
MAG
NR4A1
ABCC8
ACHE
CYP27B1
PTGER3
CDK5R1
GDA
GRM4
HPSE
IL21
IL5
PADI4
PURA
IL9
NLRP12
PTBP1
ABCA2
AIM2
NINJ1
VTCN1
SLC6A20
STK16
ALDOC
MANF
ABCA8
RAB6B
CSN3
ERBB2
RAF1
ESR1
ADA
BCL2
CSNK2A1
IFNGR1
ADK
GRM1
RUNX1
SERPINA1
DNM1L
MYB
PRKCB
SPARC
TLR8
VLDLR
ETS1
IRS1
KAT2B
MAPK13
SIRT3
ADORA1
AHR
ATP7A
IL7R
MECP2
NTF4
PLA2G2A
ALOX12
ATF3
CPB2
CTSG
DKK1
FBLN1
IL12A
MAP1B
NSF
PLTP
PRKCSH
PTGIS
ADAM8
ADNP
CPA6
E2F1
FHIT
GAK
IGFBP4
MAN2B1
PPM1B
SELE
SMAD7
TTBK2
TXN2
VEGFB
BST1
IL22
MLC1
SELL
APOBEC3G
CLDN11
JUND
SUCLG2
NAPEPLD
SIGLEC1
YBX1
CELF1
DHX58
HCRT
IFI30
NPY4R
HCAR2
MT3
ASMT
GGA1
LRRC15
NPDC1
PILRA
CMKLR2
CUZD1
HVCN1
OLIG1
TOX3
TPPP3
FNDC5
RABEP2
FAM171A2
ILRUN
SBNO2
ZCWPW1
ANKRD55
TMEM86A
TRA
INSR
PDGFRA
DDR2
FLT4
HSP90AA1
NOTCH1
ATP2A2
CDKN2A
GRIA2
SMARCA4
UGT1A1
GRIA1
ITGA6
ITGB1
LAMB1
LPL
PCSK9
PKM
PLA2G7
PRKCH
PTPN1
SNAP25
TUBB
BCL2L1
CACNA1C
CES1
CSNK2B
FST
GRIA4
IFNAR1
IKBKG
ITPR1
KCNK3
MAOA
PAK4
PDE4D
PLCB3
PRKCQ
PRKD1
RB1
SGK1
SMPD1
ACTG1
CDK1
DLL4
ERN1
FOLH1
FOXP3
FURIN
GPX4
HSPA9
LOX
LRP6
MAP4K4
MAPK12
PKN1
PLCB1
PLCD1
PLCG1
PPT1
PRKCI
SLC11A2
SLC16A1
SSTR2
TCF4
TPI1
VEGFC
CAMKK2
CFL1
CSPG4
FZD1
GHR
GSTM3
HTR7
ISG15
KCNH1
KCNK9
KMO
LAMB2
MSTN
NEU1
NR1H3
OGDH
OTC
PAFAH1B1
SERPING1
SGSH
SUCLA2
TGFA
THBD
TLR5
TRPC3
A2M
CTSH
DDOST
F2RL3
F3
HLA-B
HYOU1
INHBA
ITPR2
ITPR3
MEF2A
OSMR
PLCB2
PLXNA1
PRKAR2A
SLC25A1
SORL1
TFPI
TK1
TKT
TP73
TWIST1
ABCC9
ASL
BSG
FGF9
HSPB8
IFNGR2
MAP2K5
MMP16
NEFH
NPPA
NPY
NR1I3
PDE4B
PLCB4
PLCE1
POLR2A
PRDM1
PRKD3
PTPRZ1
RBP4
RNF2
S100A4
SELP
STAR
TJP2
TNFSF15
TOLLIP
TPP1
TRAF2
WNT2
ACP1
ANXA11
APOC2
CAMKK1
CNTFR
CRABP2
DRD3
EOMES
ESRRG
FSCN1
HLA-C
HSPA2
HSPA6
HTR4
IGFBP1
IL21R
IL3RA
IQGAP1
KCND2
NID1
NR4A3
P2RX1
P2RY11
PDE4C
PNMT
POLR2E
PRDX5
PRKAR2B
PRL
PROX1
REST
RHOH
S100A11
SELPLG
SLC7A5
SNCAIP
SRI
TUBA1B
BDKRB1
CALU
CD63
CSNK1G1
CYSLTR1
LTB4R
MATR3
METTL3
PLA2G10
POLR2C
POSTN
PTPA
S100A6
SRSF1
THY1
TMED10
AGFG1
CAMLG
CCK
CD83
GLS2
HEPH
HLA-DPA1
IL1RL1
MAP3K13
MR1
P2RX6
PDE7A
PECAM1
PLCD4
PTP4A2
RAB6A
RGS19
SEL1L
SLC38A1
SNCG
SUMF1
ACSBG1
CD1A
CSF3
CXCL13
CXCL5
DCTN2
DIO3
EGR3
FKTN
FLT3LG
GCKR
HHEX
HLA-F
IL15RA
KCND1
KCNK12
KIF20A
LTB
P2RY14
PF4
POLR2D
POLR2F
POLR2L
PRPH2
RAG2
TNFAIP6
TPPP
VEGFD
CALB2
EXTL2
GPRC5B
HIVEP2
HSPA14
POLR2J
RPH3A
SMN2
TXNIP
CPXM2
DLX2
DOK3
FAM3B
GP2
H3C1
HSPA1B
IL18RAP
KCNK13
LAMP3
PACSIN3
POLR2H
TIGAR
CDNF
CHI3L2
CLEC16A
H3-4
HIKESHI
HRK
HSPB6
LILRB3
POLR2I
POLR2K
S100A13
SLC17A9
CALML5
CEBPG
CXCL14
ELOF1
NLRP9
POLR2G
RABGAP1
RCHY1
TRAM2
TREML1
FBXL2
H4C1
HSPA12B
IFT25
OPALIN
PF4V1
TPRA1
AKIRIN2
GPRIN3
HSH2D
IGSF9B
SPPL2C
TMEM240
ARSH
CALML6
MS4A4A
TSBP1
NR1D1
XK
DAGLA
MMD
ACKR3
STAP1
RPS6KA5
ATXN3
ANXA3
ITGB6
PPP1CB
CDA
ALCAM
CTNNA2
GPR68
HS6ST1
TRIP11
CAPZA1
LRRC32
RXRG
AAGAB
INPP5A
LRIG2
MED4
BAZ2B
LY75
PLA2R1
PSMD1
ADGRA3
CCDC88C
TFEC
ADGRA1
ARMC9
KIF17
MUL1
NMNAT3
NUDT15
B3GNT7
EMSY
MTRF1
PPP4R3A
PLB1
SKOR1
MARCHF1
FAT3
ST7L
RSBN1
THUMPD2
POU2AF2
CFAP46
C2orf72
IGHV1-69
GVQW3
LY75-CD302
IGHV4-39
IGHV3-66
IGHV3-72
IGHV3-73
IGHV4-61
IGHV3-64
NUTF2P4
LOC112268067
LDLR
CTSC
KCNJ8
TTBK1
HK1
ERCC2
ERCC3
PC
PDHA1
RBPJ
PDHB
AMPD2
LONP1
NRCAM
OPA1
CARS1
CDK13
DOCK6
GTF2E2
PPFIBP1
PUF60
TARS1
ARHGAP31
OGDHL
TET3
TRMT1
ARID2
BRF1
CLCN4
DDHD2
MORC2
NDUFC2
SON
GTF2H5
TBCK
EDEM3
EOGT
TPRKB
RNF113A
FCSK
MPLKIP
AFG2B
PRR12
FOXP2
HRAS
SERPINI1
VPS41
TYRO3
ITM2B
ALS2
BAD
GBE1
PTN
SPAST
USP11
EDNRA
MFN2
CASP6
DDB1
CS
HAAO
POLR3A
TRIM28
DDX1
FCER2
GM2A
NPTX2
GNPTAB
GPSM2
PZP
KPNA4
MYT1
DCAF1
GPSM1
IFNA21
ERBB3
FLT3
SLC2A1
SMAD4
CA2
CDK2
PDGFB
COL2A1
DYRK1A
GRIA3
GSTP1
RPS6KB1
ACE2
CACNA1A
CCNE1
DRD2
ECE1
SLC1A1
SLC25A4
SREBF1
ADCY5
ATF2
DES
KCNJ6
MTR
SLC2A3
TNFRSF11B
HMGA1
LMNB1
MAP3K11
PML
GCDH
KCNA4
KCNJ10
PPIA
VDAC1
ADAMTS1
ATP6AP1
CLCN7
GLO1
KPNA2
PRSS1
PRSS3
SIRT5
TNFRSF21
CD151
G6PC1
KPNB1
LILRB1
FABP7
HLA-DQA1
KPNA1
KPNA3
NISCH
RASGRF1
HACE1
HIC1
MT2A
PRDM2
PRX
TNPO1
ANOS1
CHMP3
CREM
IL18BP
KLK11
NKX2-2
YBX3
PRSS2
FMNL2
KPNA6
MCRS1
MYRF
CEMIP
IPO5
NRGN
KPNA5
SNPH
ABT1
IGHM
SRP9
MT-CO1
MT-ND1
NNAT
SAGE1

## Sheet: Supplementary Table S2
Inflammasome gene set
NLRP3
NLRP1
PYCARD
CASP1
AIM2
CARD8
IL1B
NLRC4
MEFV
CASP4
NLRP6
IL18
GSDMD
NLRP9
TLR4
IFI16
NAIP
P2RX7
GBP5
NEK7
HMGB1
DDX3X
NFKB1
DPP9
RELA
PYDC2
TXNIP
DHX33
MYD88
GBP1
BRCC3
MAVS
CASP8
TLR2
PYDC5
TRAF3
PANX1
MAPK8
EIF2AK2
SYK
CPTP
CASP5
WDR1
PSTPIP1
BCL2
MAPK14
NLRP7
BTK
NLRP2
STMP1
NR4A1
APP
HMOX1
IRGM
TXN
DPP8
NLRC3
IL1A
TRIM31
CD36
MAPK11
MARK4
LRRFIP2
NLRX1
FBXL2
TRIM65
ZBP1
TLR8
ZDHHC12
NFE2L2
SUGT1
AGER
SIRT1
DHX9
TRIM11
SQSTM1
CASP6
GBP2
CGAS
USP50
BCL2L1
NOD2
RIPK3
MAP3K20
CASP7
CSNK1A1
SNCA
MAPK13
CNR1
ARRB2
FFAR1
FFAR4
NLRP13
TLR9
DHX15
IKBKE
TLR3
PEPD
XPNPEP1
TNF
TNFAIP3
GBP3
GBP7
NLRP14
NLRP12
LACC1
CTSB
STING1
NFKB2
MALT1
CLEC7A
NFKBIA
CYLD
SREBF2
POP1
CYBB
IL1R1
TIMD4
HSPA8
TLR7
TUG1
IL6
LAMP2
MLKL
UBR2
TRIM50
IKBKB
JUN
HIF1A
RIGI
PRKD1
P2RX4
PTPN22
FOXO3
IL1RN
IKBKG
MAP2K6
CARD16
HSP90AB1
CEACAM1
NOD1
PCSK9
BECN1
PML
NLRP11
HK1
NLRP10
HAVCR2
OPTN
STAMBP
PYDC1
TLR6
KCNJ8
C5
SREBF1
CUL3
GSDME
LGALS3
PPP2CA
UCP2
MAPK1
IL17A
TREM2
MAPRE1
TRPM2
MAP1LC3B
IL1RAPL2
PTPN11
RAC1
AHR
P2RY2
RBX1
MUC5AC
DDX19A
MTOR
SOCS1
C3
MAP1LC3A
HDAC6
CASR
ITGB1
ITGA5
BIRC3
CEBPB
AGT
TRAF2
UBE2D1
CAMP
NLRP8
CD14
NPPA
IL22
NCR1
APOE
ACE2
PELI2
DEFA1
DEFA1B
PPARG
PTGS2
S100A9
EPO
FBXO3
IL23A
MT-CYB
ATG16L1
IL18BP
NLRC5
KEAP1
ADGRE2
IL10
LGALS9
STAT1
ATF4
ZFP91
TRIM21
NOX1
RIPK1
OLR1
MVK
ITPKC
TREM1
BRCA1
VDR
BRD4
CFHR1
GPBAR1
TIRAP
TRAF6
APOL1
NPPB
FLNA
TLR5
TICAM1
FASN
NAMPT
SAA1
NLRP5
CMPK2
CFH
MIF
CXCL8
ADAMTS14
MAPK9
ESR2
TRIM33
CXCL1
IL37
CARD18
HSP90AA1
SLC2A1
UCHL5
AXL
CNR2
FSTL1
CHUK
MAPK10
IL1RAP
JUNB
TICAM2
TP53
ABL1
NRG1
IRF4
PIEZO1
ILF2
TGFB1
CBL
USP7
TAB2
PGM1
PXN
STUB1
TRIM28
CUL1
EIF3F
FLII
SKP1
USP13
ATP1B3
UBR5
USP47
MARCHF7
VIM
CBLB
MKI67
TIFA
DPEP1
EIF4G1
NPR1
PLK4
ADIPOQ
CRKL
FADD
HUWE1
SUMO1
PHB1
APOC3
NUP214
TNFSF13B
UBE2D3
RALB
EIF4B
ERC1
ALMS1
CC2D1A
EIF4G2
HNRNPC
PDLIM7
PELI1
RANGAP1
SEPTIN9
SNX5
EPS15L1
GIGYF2
IAPP
NEDD8
PDLIM1
PDLIM5
SENP3
AMOT
ARIH2
CLINT1
LARP1
MAP4
NSFL1C
USP3
CIAPIN1
GEMIN5
SNX2
TNRC6B
TSLP
AMOTL1
DCP1A
YEATS2
CORO1B
GLTP
MRTFB
TNKS1BP1
RPAP3
SERBP1
SKA3
C1QTNF9
SPATA2
PRRC2C
CCDC85C
SIGLEC14
TMEM176B
H2BC26
SPATA2L
A3GALT2
DYSF
NDUFA13
DNM1L
SLC25A4
ANXA1
BIRC2
IRF7
SIRT3
FPR2
TRIM25
HSF2
SPOP
UBE2D2
MPC1
ANAPC10
ELF3
DDX10
GLMN
SLC7A10
GPRC6A
TRIM40
WDR90
PLCG2
FLT3
CD209
GZMA
PHB2
AURKA
LDLR
ALK
MAP3K7
NOS3
TBK1
UBE2N
WAS
NR1H3
P2RY1
PTGDR
VDAC1
CARD9
MAPK8IP1
RNASEL
GDF15
CDKN3
SCAP
UBE2E1
HCRT
RNH1
S100A12
CH25H
CAMK2N1
XDH
FOS
MAP2K3
MAP2K4
MAPK12
TLR1
REL
MAP2K7
FOSL1
RELB
FOSB
NFKBIB
JUND
TLR10
NFKBIE
ADAM10
JAK2
CDK5
FOXO1
GJA1
MAPT
CCL2
DICER1
EDN1
KCNJ2
MFN2
FYN
HSF1
FCGR3A
BCL10
GSTO1
TSPO
DROSHA
SNAI1
FOSL2
FCER1G
FCGR1A
NFAT5
NR0B2
UBE2O
PLCL1
USP21
CARD6
HCAR1
ZNF7
GPSM3
PARP1
ATM
ITGB2
KRT18
LRRK2
PKM
GFAP
MUC1
ITGAM
SYNGAP1
KRT8
NR4A2
PTPN2
ABHD5
IL2
IRF8
AQP3
BTRC
HTRA1
S100A4
TNFRSF9
SPI1
DUSP10
UBE2G1
DEPTOR
TRAF1
RAB1A
RNF125
ZFP36
IL27
KDM1B
TNFSF9
ABRAXAS2
CORT
TRIM59
CLEC5A
AKT1
JAK1
BMPR2
FN1
IL6ST
NGF
B2M
DPP4
PSMB8
ATF6
DAPK1
CARD11
MCM4
SEMA4D
GJB2
LIG3
RBP4
RHOB
TMPRSS15
EFNA3
NR1I2
NUP107
SLC44A1
MFGE8
MYO1C
S100A8
SMC4
CNPY3
LEMD3
LTBR
TBR1
ACKR2
BNIP3
FSCN2
GDF3
GOLM1
MTDH
NAA15
TPM4
MAS1
TNIP1
IL32
INPP4B
PLXNB2
TSHZ2
FSTL5
USP30
CEP131
ARMC2
NDUFAF6
ZYG11B
ABTB2
FUNDC1
FAM184A
ZER1
DNAJC28
DRC7
ATN1
NLRP4
CEBPE
EGFR
PRKCD
BAX
GSK3B
MERTK
NR3C1
STIM1
ACTA2
CLU
FTO
ADORA2A
SP1
BAK1
TAGLN
TFAM
PCSK6
UMOD
PLIN2
CFHR2
TNFSF12
GOLPH3
NLRP2B
IFNG
IRAK3
PRKN
TET2
GATM
CASP3
SIRT2
ATAT1
CHRNA7
CNOT8
ULK1
PLA2G6
DMD
NOX4
SNRNP70
STK11
PRKAA2
TNFRSF1A
AXIN1
NR3C2
USP5
ADA2
IL31
MIOX
LAMTOR1
IRF3
STAT3
YWHAH
GABARAP
GABARAPL2
HSPD1
LY96
LPAR5
KPNA1
FANCC
YWHAE
YWHAZ
SESN2
NRXN3
SYNE1
YWHAG
YWHAB
YWHAQ
GABARAPL1
MAP1LC3C
FMR1
THBD
LPIN2
DIPK1C
NT5E
ENTPD1
CTSG
ENTPD5
C3AR1
RAB5A
CD274
TOMM40
SCAF11
SERPINA1
USP9X
CASP9
CIRBP
CD40
CYBA
NCF1
HIPK3
RNF31
DCP2
OR6A2
VEGFA
IFNA1
MAP2K1
EP300
TRPV4
NEDD4
ATG5
IGF2BP2
USP14
XRCC5
TFEB
SARM1
H2BC21
TMBIM6
H2AC18
FANCA
IKZF1
USP8
ATP6AP1
CHI3L1
INPP5D
MIB1
MLX
PTX3
TRIM22
GPR65
TRIM8
MID2
PRF1
XIAP
LMNA
ABCA1
ANXA2
HSP90B1
SOD2
ACTN4
PPARD
TP73
CHRNA5
NDUFS1
GBF1
NOP56
TACR1
GRPR
U2AF1
ERAP2
IL19
SON
IL20
NOP2
RRBP1
CCL1
PELO
RBM3
RSL1D1
ARRDC3
TRIM64
CD46
MMP9
MMP2
PLA2G7
APAF1
ERN1
MRE11
HSPA1A
IGF2R
PINK1
MOG
BCL2L11
DDX6
HSPB8
IL12B
S100B
SLC1A5
ANGPTL4
IL13
LAMP1
P2RY11
CFHR3
ELOVL6
NINJ1
RBCK1
ATG12
RNF20
SYVN1
TAC1
CCRL2
IL13RA2
SHARPIN
RETREG1
IFNL1
EVA1A
RIPK2
HSPA4
IFIH1
IRF1
IRF2
EPHA2
TYK2
APOA1
CAPN1
NTRK1
ITCH
KCNN4
PDCD1
SCN9A
TGM2
PKN2
HPSE
HSPA1L
KCNA3
PLEC
SAMHD1
ABCA12
ADGRV1
CAPN5
TREX1
LRBA
CLDN5
SERPINA12
TAX1BP1
USH2A
GSDMC
DRD2
IRAK1
SCNN1B
UBE3A
CANT1
IL15
FNDC5
CASP12
SOD1
ALPL
IRAK4
MAPK3
PKD2
CTSC
FURIN
BCL6
HMGCR
KLF4
TRIM24
CFLAR
MBP
MTNR1B
PRDM1
SLC22A12
C7
CCL5
HLA-G
ANO6
FAF1
PSMC5
CCL4
FGL2
SLPI
NCKAP1L
IL33
CLEC4D
DNAH8
IL1F10
MPEG1
CCDC92
CHRFAM7A
DNMT3A
PIK3CA
SMAD2
CFTR
NPM1
CREB1
HNF4A
NOS2
CD44
CTLA4
ECE1
PIK3CG
INS
OGG1
PDK1
PIK3CB
SLC6A4
TARDBP
TRPA1
YAP1
C2
CSTB
HNRNPA2B1
HTR1A
IL4
IRF5
LEP
NR1H2
PKD1
SLC5A2
TGIF1
ADAR
ANO1
DUSP1
EHMT1
ERAP1
FGF2
HTR3A
BSG
CCR2
CCR7
ENPP2
FOXG1
HELLS
HLA-A
SNRPN
STXBP2
TIMP1
TNFSF10
WWP2
ATG7
ATP6V0A2
C9
CDC37
CHMP4B
CRHR2
IFNB1
IL18R1
LBP
OSM
PDCD6IP
SFTPB
SUV39H1
UBC
VASP
VTN
CTSV
FLG
MANBA
PRKRA
RBMX
TUBB6
ACTR3
ATG3
DDIT4
HOGA1
MORF4L1
SPAST
SRD5A2
VPS4B
CCL3
GPER1
KLF2
NAPRT
OSBP
PF4
RSAD2
SESN1
SIGLEC1
STXBP3
TMSB4X
CXCL9
DAAM2
MATN2
BCO2
CCL19
H3C1
IL36G
ITLN1
NPNT
OSBPL1A
PIGH
RTN1
SLC16A4
VPS28
CLEC6A
DPY30
ENTPD7
HLA-DOB
ORMDL3
PGS1
SLC30A6
IL26
NFKBIZ
PIF1
SEC22B
TRIM16
GSDMB
TEX12
ZNF589
MUC22

## Sheet: Supplementary Table S3
53 GAMNI
ADORA2A
ANXA1
ANXA2
BTK
C3
C3AR1
CCL2
CCL3
CCL4
CCR2
CD14
CD44
CHI3L1
CLU
CYBA
CYBB
FCER1G
FCGR1A
FCGR3A
GFAP
GJA1
GPR65
HAVCR2
HMOX1
HSPB8
IL18
IL1A
IL1B
IL33
IRF8
ITGAM
ITGB2
KCNN4
LGALS3
NCKAP1L
NLRP3
OLR1
OSM
P2RY2
PIK3CG
PYCARD
S100A4
SERPINA1
SLC1A5
SPI1
SREBF1
SYK
TLR1
TLR2
TLR6
TLR7
TLR8
TREM2
